# Supplementary material for: Altered Molecular Pathways in the Proteome of Cryopreserved Sperm in Testicular Cancer Patients before Treatment
Source: Int J Mol Sci. 2019 Feb 5;20(3):677. doi: 10.3390/ijms20030677 (PMC6387327; doi:10.3390/ijms20030677)
Supplement: Supplementary file 1 [file ijms-20-00677-s001.zip]

Archive with 3 entries (3 files):
- CCF-MDPI_PannerSelvam-Agarwal_1174-18-AND-1426469.pdf
- Supplementary Table 1.docx
- Supplementary Table 2.docx
